# Supplementary material for: Propranolol Relieves L-Dopa-Induced Dyskinesia in Parkinsonian Mice
Source: Brain Sci. 2020 Nov 24;10(12):903. doi: 10.3390/brainsci10120903 (PMC7760026; doi:10.3390/brainsci10120903)
Supplement: Supplementary file 1 [file brainsci-10-00903-s001.zip]

Archive with 7 entries (6 files):
- Supp Movies/
- Supp Movies/SuppMovie_S1 thumbnail.jpg
- Supp Movies/SuppMovie_S1 WT .avi
- Supp Movies/SuppMovie_S2 thumbnail.jpg
- Supp Movies/SuppMovie_S2.avi
- Supp Movies/SuppMovie_S3 thumbnail.jpg
- Supp Movies/SuppMovie_S3.avi
